# Supplementary material for: Glucocorticoids increase adiposity by stimulating Krüppel-like factor 9 expression in macrophages
Source: Nat Commun. 2024 Feb 8;15:1190. doi: 10.1038/s41467-024-45477-8 (PMC10853261; doi:10.1038/s41467-024-45477-8)
Supplement: Supplementary file 4 — Source data [file 41467_2024_45477_MOESM4_ESM.xlsx]

## Sheet: Figure 1
	Fig 1b Amounts of CD11b+ F4/80+ cells			Fig 1c Aelative adgre1 mRNA level					Fig 1d Quantification of iWAT adipocyte size					Fig 1d F4/80 positive cell numbers						Fig 1e Adipose tissue weigh						Fig 1f Relative mRNA level
	Vehicle	Clodronate		iWAT		eWAT			Con-Veh	Con-dex	Clo-Veh	Clo-dex		Con-Veh	Con-dex	Clo-Veh	Clo-dex			Con-Veh	Con-dex	Clo-Veh	Clo-dex				Con-Veh						Con-dex						Clo-Veh				Clo-dex
	0.0765	0.0105		Vehicle	Clodronate	Vehicle	Clodronate		122.016	100.08	69.34	126		8	10	1	0		eWAT	0.23	0.43	0.34	0.31			Pgc1a	1.0022	1.00963	1.03406	1.05926	1.02026	0.874605	0.616025	0.586904	0.573448	0.555452	0.778817	0.665839	0.745226	0.670854	0.809045	0.774874	0.7638	0.821106	0.723618	0.694472
	0.079	0.0112		0.97519	0.230114	0.861838	0.256919		96.021	182.275	80.994	82.389		9	9	1	0			0.36	0.36	0.31	0.36			Ucp1	1.10775	0.951468	1.0043	0.965094	1.03969	0.931693	0.461281	0.368523	0.404001	0.380665	0.468932	0.383927	0.63233	0.40397	0.562004	0.70794	0.624764	0.4913	0.510775	0.607372
	0.078	0.0163		1.04463	0.1869	0.785364	0.274963		140.014	128	160.611	118.017		9	9	0	1			0.26	0.44	0.27	0.39			Atp2a2	1.09406	0.999334	1.01103	1.14951	0.854567	0.891497	0.356953	0.532133	0.530709	0.340105	0.368928	0.341281	0.34457	0.4077	0.49719	0.575054	0.478772	0.445828	0.779507	0.705145
	0.083	0.0145		0.826663	0.147536	1.50113	0.298163		110.653	64.498	82	98.061								0.28	0.47	0.34	0.35			Ckb	0.829618	1.2324	0.862868	1.00896	1.00826	1.0579	0.968916	1.0188	0.909854	0.632651	0.998927	0.828462	0.8093	0.935903	0.9815	1.09119	0.951982	0.734581	1.06542	0.99383
	0.075	0.0098		1.12961	0.157447	0.695786	0.239734		138.521	154.324	136.235	112.018								0.24	0.4	0.3	0.37			Srebf1	1.61418	0.931354	0.94225	1.07132	0.610041	0.830853	3.37341	3.84893	3.65779	3.05156	2.79272	3.1751	1.59898	1.33333	1.42686	1.77991	2.26201	2.44614	2.57365	2.26056
				0.925522	0.37437	0.903942	0.1392		124.016	220.735	142.338	152								0.3	0.41	0.32	0.33			Acc1	1.10931	0.965134	1.00621	0.927783	0.999953	0.991604	2.58618	2.41325	2.14702	2.54783	2.58292	1.9731	1.6231	1.49544	2.17477	1.61398	1.38556	1.69149	1.86155	1.82827
				1.09841	0.237527	1.25194	0.101393		70.029	98.671	144.18	101.98														Fasn	0.999378	0.92208	1.07763	1.06744	1.03322	0.900254	4.8841	4.93047	4.43167	5.03894	5.04035	4.25429	1.95745	1.87766	1.72819	1.3883	2.95214	2.1383	3.39894	2.22926
									110.164	156.818	63.906	176							iWAT	0.24	0.44	0.29	0.32			Cd36	1.00528	1.18541	0.981039	1.06535	0.911815	0.851113	4.74102	4.15514	3.60062	3.34265	3.24327	3.60424	1.38548	1.39665	1.5419	1.67598	2.26816	2.2905	2.715	2.5977
									88.204	142.618	84.119	134.239								0.23	0.46	0.31	0.33			Ldlr	0.927158	0.937336	0.838236	0.882545	1.40638	1.00835	3.60091	3.38143	3.16811	3.31788	3.88588	3.89989	1.51395	1.6189	1.29353	1.42438	2.42587	2.27064	1.91667	2.6791
									110.164	148.661	70.456	86								0.2	0.33	0.23	0.29			Cav1	0.992667	0.948654	0.70841	0.953783	1.21551	1.18098	4.04884	3.06069	4.31639	4.49483	4.73211	2.97919	1.30769	2.02198	1.45879	1.81082	2.15934	2.71154	2.99451	2.39011
									48.374	136	67.912	98.509								0.24	0.38	0.24	0.27
									108.462	97.015	98.02	123.045								0.22	0.37	0.24	0.32
									155.859	108.259	56.569	121.062								0.19	0.4	0.28	0.3
									155.859	144.693	119.331	122.147
									84.095	168.63	66.603	72.028							BAT	0.07	0.1	0.07	0.11
									108.683	89.889	66	69.857								0.08	0.09	0.08	0.09
									114.856	109.124	78.715	101.607								0.06	0.11	0.1	0.07			Fig 1h Relative mRNA level
									84.024	54	92.195	70.257								0.09	0.12	0.07	0.07				Con						Co-MΦ（Veh）						Co-MΦ（Dex）
									137.463	76.236	78.026	58.241								0.06	0.12	0.07	0.08			Pgc1a	1.01233	1.11441	0.725523	0.987448	1.1052	1.05509	1.99352	2.71056	1.9915	1.87423	2.26597	1.93767	0.913727	1.35434	0.911877	1.80437	1.46071	0.962529
									64.281	144.803	58.549	104.173								0.06	0.13	0.06	0.1			Ucp1	0.943991	0.863863	0.862237	1.11072	0.960797	1.25839	2.80489	2.91131	2.14398	3.02514	2.79492	2.30252	0.94082	1.53837	1.35787	0.642709	0.831674	0.964064
									108.167	97.673	70.342	84														Atp2a2	1.06517	0.914427	1.00309	1.13682	0.867045	1.01345	1.65857	1.95205	1.82142	2.42774	1.96979	1.92597	0.706685	0.875709	0.855972	0.922094	1.31697	1.36847
									64	232.775	140.014	99.459														Ckb	1.18591	0.801479	0.873762	1.01369	1.1427	0.982454	0.994742	1.02316	1.12445	1.03288	0.986846	1.04569	0.814846	1.24089	0.933743	1.24981	0.907609	0.961545
									54.148	122.376	100.02	116.619														Srebf1	0.895736	0.939367	0.997559	0.982035	0.98963	1.19567	0.528224	0.427975	0.426274	0.437438	0.561513	0.490691	1.24205	1.32311	1.89085	1.35432	1.22206	1.79147
									124.579	178.101	137.947	127.012														Acc1	1.07094	0.979642	0.957833	0.81095	1.05585	1.12479	0.614854	0.700476	0.576257	0.54816	0.536426	0.731225	1.65283	1.4571	1.14902	1.4248	1.31724	1.8029
									82.024	132.966	80.523	98.509														Fasn	0.776792	1.03246	0.992897	1.02729	1.01359	1.15697	0.64598	0.427289	0.595885	0.445613	0.488057	0.259756	1.38506	1.35001	0.995395	0.638148	1.31886	0.939432
									88.363	44.272	64.031	58.856														Cd36	0.909127	1.13181	0.993968	0.991487	0.845746	1.12786	0.681544	0.839089	0.751591	0.732523	0.790614	0.639283	1.06308	1.25416	1.44896	1.92148	1.88806	1.56101
									70	152.053	98.082	42														Ldlr	1.05931	0.969052	1.03165	0.914336	0.987577	1.03808	0.749761	0.576194	0.9676	0.759469	0.71926	1.01285	1.17228	1.00818	1.36197	1.67618	1.13432	1.91344
									92.022	100.24	98.184	88														Cav1	1.11804	1.01539	0.917844	1.15634	0.871173	0.921216	0.356628	0.438287	0.668523	0.681064	0.661997	0.699397	1.50524	1.28451	1.81295	1.44363	1.47002	1.27544
									60.531	177.539	94.149	47.074
									112.641	96	80.399	158.795
									96.021	134.373	99.459	142.352
									99.298	106.471	148.662	96.021
									109.636	138.13	155.462	98.326
									126.063	136.367	66.212	74.027
									96.519	164.584	77.82	76.236
									90.554	90.443	90.244	78.026
									108.167	87.132	79.12	150.213
									76.105	177.234	70.88	100.319
									122	94.847	62.801	156.013
									114	51.225	76.942	88
									117.098	99.035	75.392	44.407
									94.021	76.837	52.498	12.649
									118	142.688	75.895	110.073
									50.04	126.57	111.319	74.967
									74	110.887	70.937	104.173
										153.219	98.793	116
										95.603	96.333	70
										108.812	84.404	116.619
										169.706	111.803	140
										149.773	119.097	114
										101.213	91.761	46
										86.833	102.313	74.431
										79.246	102.02	178.213
										133.147	84.024	142.014
											110	124.145
											98.082	102.078
											66.121	118
											88.814	87.361
											96.021	68.029
											101.39	108.462
											142.394	112.161
											119.231	90.554
												118.423

## Sheet: Figure 2
	Fig 2c Relative Klf9 mRNA level					Fig 2d Relative Klf9 mRNA level					Fig 2e Relative KLF9 mRNA level					Fig 2f Relative KLF9 mRNA level					Fig 2h Relative MFI of CD11b+ F4/80+ KLF9+ cells			Fig 2i Relative Klf9 mRNA level			Fig 2j Relative mRNA level														Fig 2n Relative mRNA level
	Veh	Dex	RU486	Dex+RU486		Veh	Dex	RU486	Dex+RU486		Veh	Dex	RU486	Dex+RU486		Veh	Dex	RU486	Dex+RU486		Veh	Dex		Veh	Dex			Veh						Dex								Veh						Dex
	1.53315	9.69004	0.750801	1.77338		0.981188	10.2859	0.848274	2.04571		0.833237	2.48753	0.713209	1.00545		1.13259	6.27937	1.73368	1.95287		1.22163	1.83779		0.477477	5.5575		iNOS	0.930082	0.891106	0.892314	0.975148	1.18468	1.12667	0.704857	0.987586	0.98665	0.705128	0.89186	0.907937		iNOS	0.996373	0.992401	1.00615	0.78992	1.20389	1.01127	0.453687	0.78062
	1.09924	6.94754	1.27147	2.68794		1.19964	26.4025	1.01579	3.33095		1.33596	2.48753	0.697553	0.925432		1.14158	4.30774	1.3533	1.06683		1.07655	1.72484		1.06029	4.3001		Il1β	0.920703	0.878739	0.916369	0.971999	1.14259	1.1696	0.381359	0.442125	0.482313	0.529553	0.408599	0.418029		Il1β	0.991048	0.895362	1.00581	1.10546	1.00181	1.00051	0.150318	0.23102
	1.14592	8.49434	0.804689	1.57626		0.830817	12.2321	0.536854	2.79452		0.840195	2.73107	0.753218	0.901079		0.814811	6.34094	1.12224	1.43331		1.03533	1.8046		1.07647	5.22149		Il6	0.907792	0.918121	0.910237	1.03607	1.10385	1.12394	0.582386	0.452967	0.510813	0.609838	0.450025	0.469634		Il6	1.00445	0.994853	0.992882	0.974995	1.03259	1.00023	0.263039	0.283625
	0.60984	10.6037	0.488524	1.1646		0.896641	15.8082	0.878188	1.45997		0.904558	2.78325	0.82186	1.16966		0.940053	4.99277	0.997949	1.77925		1.23126	1.62013		1.26968	3.22		Tnf	0.907964	0.917843	0.884895	1.08416	1.08094	1.1242	0.935268	0.90985	0.880545	0.760283	0.634633	0.88701		Tnf	1.06512	0.998972	0.978248	1.07686	0.890214	0.990586	0.452132	0.581877
	0.85057	8.03614	0.605627	3.21133		1.32189	25.5031	0.536854	2.08387		1.09956	2.76586	0.800313	1.08216		0.970974	5.90545	0.982083	1.98668		1.19433	1.98009		1.3236	5.00879		Ptgs2	0.906825	0.910333	0.905443	1.03773	1.10393	1.13575	0.471833	0.4465	0.89955	0.35589	0.311249	0.611		Ptgs2	0.996161	0.898058	0.998321	1.05842	1.0604	0.988639	0.63404	0.478921
	0.761282	7.7624	0.527229	1.46054		0.769825	18.4123	0.718272	2.7307		0.98649	2.95877	0.641714	1.04389										0.792489	5.83391		Arg1	0.914139	0.921819	0.917301	1.06952	1.08088	1.09634	0.496288	0.47982	0.321035	0.411121	0.429641	0.423519		Arg1	0.882071	1.05565	1.02432	0.993636	0.994707	1.03962	0.50415	0.749061
																											Il10	0.907954	0.894151	0.900361	1.01508	1.13563	1.14682	0.703063	0.521895	0.774248	0.612089	0.723298	0.63248		Il10	1.00134	1.05872	0.982234	1.05638	0.800967	1.10037	0.850574	0.661557
																											Chil3	0.901003	0.912086	0.908644	1.04379	1.09775	1.13672	0.697627	0.654244	0.413487	0.603489	0.832024	0.619219		Chil3	0.988965	1.10779	0.795472	1.10949	0.972552	1.02573	0.404902	0.206079
[truncated: 53 more columns]

## Sheet: Figure 3
	Fig 3a MRI-fat mass				Fig 3b Adipose tissue weigh			Fig 3d Adipose tissue size of iWAT			Fig 3d Adipose tissue size of eWAT
	R-LoxP	mKLF9TG			R-LoxP	mKLF9TG		R-LoxP	mKLF9TG		R-LoxP	mKLF9TG		Fig 3e							Fig 3f Relative mRNA level														Fig 3h Core body temperature（℃）													Fig 3k Relative mRNA level
	1.8	2.27		eWAT	0.33	0.41		34.036	53.563		89.057	72.971			Body weight	VO2(ml/hr)		VCO2(ml/hr)			R-LoxP						mKLF9TG								R-LoxP						mKLF9TG								R-LoxP
	1.86	2.2			0.3	0.36		58.42	69.547		75.329	77.306		R-LoxP	28.5	93.1156		83.3043		Pparg	1.00998	0.944974	1.05351	1.01876	0.980874	0.991907	1.14282	1.15745	1.43821	0.855551	1.01257	0.900195		0h	37	37.8	37.3	37.7	38	37.3	37.1	37.2	37	37.7	36.9			Klf9	1.10562
	1.76	2.4			0.22	0.4		58.294	69.544		44.084	94.691			29.4	98.2297		89.1222		Fabp4	1.03445	1.11707	1.07611	0.910406	0.903195	0.958759	1.12325	1.13708	0.975639	1.06589	0.985332	1.14355		8h	34.8	35.5	35.1	35.4	35.6	35.7	34.8	35.2	35.4	35	34.7			iNOS	1.18902
	1.63	1.93			0.24	0.45		71.79	77.72		73.103	59.216			28	98.4456		88.0233		Pgc1a	0.954338	0.781942	0.887725	1.39413	0.979483	1.00238	0.585599	0.488766	0.632479	0.304959	0.755754	0.453737		12h	35.5	35.9	34.8	35.1	35.6	35.8	34.3	34.7	35.4	34.4	34.7			Il1β	0.947982
	1.8	2.15			0.34	0.41		73.124	79.653		42.023	42.041			28.9	92.7765		78.6127		Ucp1	1.10061	0.788997	0.878218	1.00703	0.993369	1.23178	0.479817	0.300241	0.705592	0.52276	0.619085	0.479284		24h	35.8	35	35.4	35.4	36	35.5	35.1	34.6	34.5	33.5	34.9			Il6	0.919801
	1.56	2.39			0.3	0.43		45.47	63.626		28.892	25.601			26.7	83.2841		70.6758		Atp2a2	1.13133	0.874418	0.899206	1.09667	0.856343	1.14203	0.518165	0.813775	0.758032	0.521179	0.603079	0.428412		36h	35.2	35.3	35.1	35.3	35.5	34.5	35.7	34.9	34.5	33.8	34.9			Tnf	1.06577
								42.538	61.132		20.516	34.454			27.1	84.5828		71.7357		Ckb	1.02697	0.930806	0.966915	0.991281	1.08235	1.00167	0.809796	0.971418	1.32623	0.905599	0.776104	0.864021		48h	35.4	35.3	35.7	35.5	34.5	34.9	34.9	34.7	33.9	33.7	34.7			Ptgs2	0.96833
				iWAT	0.29	0.42		36.928	58.012		59.462	17.348		mKLF9TG	30.2	88.5351		76.0903		Srebf1	0.716696	0.841056	0.685586	1.1701	1.3084	1.27815	2.42148	2.98789	2.93381	2.69085	2.06774	2.78251																Arg1	1.37512
	Fig 3a MRI-lean mass				0.21	0.33		39.314	58.983		67.217	43.829			29.8	92.6094		81.0338		Acc1	0.986891	0.899715	1.178	1.00737	0.832658	1.09536	1.79596	3.16097	2.19044	1.50016	2.27626	2.27549																Il10	1.23133
	R-LoxP	mKLF9TG			0.23	0.39		53.686	68.144		81.686	4.553			31	86.2784		74.3465		Fasn	1.10853	0.989383	0.948558	0.966746	0.982328	1.00445	2.02747	2.63119	2.46627	2.45657	2.39434	2.49274																Chil3	0.897963
	22.42	21.74			0.24	0.32		50.538	66.321		16.1	62.192			29.1	66.9319		54.9703		Cd36	0.980294	0.869078	0.930728	1.03907	1.3219	0.858937	3.13015	3.55206	3.38347	2.00502	1.99043	2.54389		Fig 3i Rlative Mitochondrial DNA copy number in iWAT						Fig 3j Amounts of CD11b+ F4/80+ cells
	21.88	22.02			0.24	0.36		68.242	73.797		25.532	53.339			28.9	66.8603		54.9447		Ldlr	0.959078	0.980505	1.02474	1.02165	0.997398	1.01663	1.56184	1.43519	0.855956	1.55118	1.77271	1.98548		R-LoxP	mKLF9TG					R-LoxP	mKLF9TG							Fig 3l Relative mRNA level
	21.77	21.09			0.18	0.4		49.106	65.582		71.738	38.756			28.6	65.9517		54.1785		Cav1	1.3337	0.984907	0.862841	0.983611	0.884535	0.950407	2.54978	2.33602	2.33616	2.15082	3.98445	4.18835		0.973691	0.442931					0.0832	0.0789								R-LoxP
	23.12	23.42						56.144	69.06		53.885	46.322																						0.751831	0.64891					0.0789	0.0878							Klf9	1.28245
	21.24	21.36		BAT	0.07	0.11		53.77	45.466		23.354	20.927																						1.33658	0.31318					0.0854	0.0826							iNOS	0.856713
	21.57	21.4			0.08	0.09		36.002	55.951		37.565	31.079																						0.950035	0.658					0.0901	0.0773							Il1β	0.72949
					0.1	0.13		44.912	63.47		26.057	33.275																						0.987861	0.518122					0.0845	0.089							Il6	1.01934
					0.09	0.11		44.11	63.146		29.999	36.329																						1	0.6					0.0821	0.08							Tnf	1.29952
					0.08	0.12		42.026	59.952		52.7	65.96																																				Ptgs2	1.15905
					0.06	0.13		58.892	69.728		52.949	75.086																																				Arg1	1.11899
								47.93	83.675		72.839	57.266																																				Il10	1.09444
								52.828	39.012		27.5	48.995																																				Chil3	0.885298
								66.174	73.313		47.501	80.336
								54.398	68.534		40.559	58.025
								47.46	65.207		42.5	116.312
								41.502	59.662		22.499	106.994
								51.456	67.111		33.707	96.518
								28.83	50.46		68.531	40.133
								60.26	70.284		69.767	56.603
								35.286	55.453		53.918	53.513
								50.858	66.625		69.629	78.866
								62.72	70.872		52.544	55.442
								36.75	57.833		67.451	72.827
								68.542	75.026		56.975	43.214
								31.134	52.37		38.525	50.237
								40.146	59		9.938	69.446
								64.532	71.972		2.978	95.432
								52.744	38.012		25.049	55.889
								53.482	42.574		64.97	49.916
								36.94	58.109		79.859	53.81
								30.972	52.011		60.53	57.5
								54.162	46.466		36.788	116.213
								33.14	67.868		38.894	71.936
								59.036	53.37		28.25	74.252
								45.388	57.366		48.884	106.892
								47.082	69.891		52.079	52.775
								43.034	63.548		27.485	51.851
								53.174	64.7		18.68	67.004
								63.204	62.704		19.952	147.74
								54.842	67.767		57.878	129.308
								70.7	71.177		54.521	29.945
								48.528	68.682		35.348	49.796
								68.356	76.034		74.75	131.525
								55.608	74.105		77.87	84.275
								42.84	68.764		66.968	81.623
								53.102	39.93		49.559	83.912
								51.198	67.018		68.81	55.361
								64.948	72.312		58.202	83.318
								48.264	84.271		74.081	102.359
								26.982	67.339		60.686	100.616
								43.712	49.46		55.895	72.032
								44.906	62.827		56.459	116.009
								51.46	63.371		55.391	69.671
								56.902	69.271		46.709	47.897
								47.466	84.327		37.577	70.979
								48.604	65.235		48.032	59.507
								50.442	66.255		60.275	74.597
								77.12	80.738		65.354	114.791
								35.282	55.098		44.093	69.332
								39.376	79.857		62.384	114.425
								73.674	60.74		44.12	107.018
								42.518	59.77		74.801	91.502
								41.948	73.857		68.09	116.381
								57.1	60.172		49.904	105.614
								68.27	54.951		26.288	50.927
								42.036	69.066		41.747	51.518
								35.218	70.974		48.743	48.899
								56.336	81.206		55.286	50.498
								63.09	65.369		43.4	70.58
								38.01	58.304		55.727	55.31
								65.322	73.306		88.757	51.881
								46.382	64.622		36.641	66.374
								77.074	80.234		53.939	42.542
								36.808	36.012		62.135	70.52
								52.584	53.951		37.229	58.31
								34.27	76.95		73.04	43.727
								71.444	72.676		63.782	42.386
								64.018	71.278		42.803	59.021
								38.26	44.574		62.954	53.099
								55.816	58.528		66.536	35.732
								53.964	69.04		73.487	83.408
								32.216	52.951		43.193	83.333
								51.016	40.93		31.637	53.501
								63.632	66.923		59.327	43.256
								71.74	77.344		75.401	85.715
								66.612	73.336		48.929	48.026
								42	59.938		46.442	75.656
								49.722	71.822		45.704	75.758
								64.198	75.272		71.276	98.435
								69.29	59.448		60.977	94.25
								40.812	63.987		75.77	60.761
								46.312	75.366		34.643	69.002
								69.522	37.012		87.929	69.518
								70.618	53.499		25.901	88.265
								33.93	64.875		11.663	71.267
								47.098	63.233		28.646	74.456
								44.186	62.817		24.932	59.315
								43.688	51.74		24.251	104.102
								30.224	70.352		58.304	76.118
								61.294	68.452		34.892	41.288
								51.824	67.007		67.538	54.044
								45.936	56.315		22.979	77.234
								51.062	82.29		21.35	65.417
								36.044	68.644		48.788	53
								38.048	69.51		64.469	38.498
								47.574	63.2		47.171	59.663
								54.57	65.787		32.36	73.073
								57.576	68.757		39.566	41.744
								44.13	74.565		38.297	44.345
								49.14	65.893		49.49	62.363
								68.44	78.745		48.53	39.869
								49.54	47.466		69.266	84.971
								72.066	69.71		46.22	62.165
								57.694	55.509		78.434	60.146
								26.346	66.646		75.11	81.428
								58.518	62.706		71.48	107.75
								62.92	64.014		65.519	55.595
								35.792	78.345		56.168	59.105
								51.006	59.296		79.412	51.512
								43.644	81.45		56.831	89.498
								46.384	63.97		67.859	34.307
								46.342	63.367		80.057	64.733
								71.942	65.305		79.571	69.692
								40.392	54.589		143.906	61.835
								45.97	66.408		101.291	63.338
								44.312	70.399		65.816	74.297
								51.492	70.786		48.641	45.167
								35.12	65.513		32.201	50.312
								50.826	70.906		41.054	64.169
								61.75	73.625		23.948	48.62
								62.614	54.316		50.429	66.701
								55.992	68.066		11.153	72.53
								63.054	56.865		68.792	48.893
								67.266	59.714		59.939	110.27
								53.344	52.563		45.356	57.017
								34.758	52.542		52.922	71.93
								53.552	58.264		27.527	35.06
								36.558	41.93		37.679	56.573
								41.552	76.264		39.875	40.823
								31.908	70.087		42.929	49.433
								31.654	79.072		42.56	38.753
								56.494	51.37		51.686	48.71
								36.962	54.098		33.866	72.584
								70.968	69.783		25.595	96.56
								60.19	67.658		56.936	76.016
								72.46	73.504		34.625	49.253
								29.798	43.574		92.912	72.749
								34.556	62.563		83.594	67.598
								58.946	46.098		103.118	137.729
								67.192	66.145		16.733	59.939
								42.606	73.311		33.203	101.696
								49.63	69.512		30.113	99.635
								40.502	70.299		55.466	88.478
								65.78	68.706		32.042	70.598
								58.062	81.164		49.427	44.759
								45.78	56.477		19.814	52.838
								61.108	54.509		26.837	50.831
								54.902	79.432		54.254	79.316
								36.492	69.193			62.624
								34.812	57.315			38.879
								37.804	84.203			64.421
								72.532	84.304			84.791
								56.406	70.143			76.982
								36.636	70.752			87.095
								48.012	59.279			73.661
								57.848	67.643			40.349
								60.238	48.46			67.832
								61.944	64.97			51.089
								40.352	71.194			54.278
								26.734	59.141			71.213
								47.37	58.831			76.931
								40.798	67.52			43.4
								40.25	74.955
								38.97	70.562
								66.912	69.289
								68.536	65.421
								37.346	63.125
								63.514	81.198
								61.926	69.809
								57.57
								44.042
								58.996
[truncated: 18 more columns]

## Sheet: Figure 4
	Fig 4a MRI-fat mass				Fig 4b Adipose tissue weigh			Fig 4d Adipose tissue size of iWAT			Fig 4d Adipose tissue size of eWAT			Fig 4e								Fig 4f Relative mRNA level														Fig 4h Core body temperature（℃）													Fig 4k Relative mRNA level
	LoxP	mKLF9KO			LoxP	mKLF9KO		LoxP	mKLF9KO		LoxP	mKLF9KO			Body weight	VO2(ml/hr)		VCO2(ml/hr)				LoxP						mKLF9KO								LoxP						mKLF9KO
	2.03	1.08		eWAT	0.34	0.21		54.473	17.678		62.738	46.704		LoxP	28.4	84.1063		74.8204			Pparg	1.0952	1.34199	0.949955	0.759095	0.942896	0.91086	1.11801	1.19919	1.10661	1.25837	0.991493	1.06181		0h	37.5	37.3	36.8	37.2	37.5	37.8	38.2	37.8	37.2	37.2	38.1	37.5		Klf9
	1.95	1.12			0.34	0.16		31.667	28		81.705	78.338			28.1	99.3496		88.4731			Fabp4	1.08916	1.03846	0.950466	0.973776	0.920746	1.02739	1.50466	1.26748	0.733683	1.27448	1.0204	0.741259		8h	35.2	35.2	34.2	35	35.3	36.2	35.9	35.9	35.4	35.1	36	36.2		iNOS
	1.79	1.3			0.29	0.2		41.441	31.236		70.484	78.404			29.6	102.016		92.0231			Pgc1a	0.873362	1.04804	1.13537	0.943231	1.10031	0.89969	1.62009	2.35808	2.79476	2.27074	3	2.24204		12h	35.2	34.6	34.3	35.9	35.7	35.2	35	35.7	36	35.7	35.9	35.4		Il1β
	1.94	1.28			0.25	0.15		34.42	21.246		57.759	53.8			27.2	83.2726		61.3663			Ucp1	0.751552	0.839524	1.22914	0.995369	1.24006	0.944356	4.5873	6.89297	3.97034	5.93074	5.72337	5.20489		24h	35.9	35.1	34.5	35.5	35.1	34.9	36.5	36.2	35.9	36.2	35.2	35.5		Il6
	1.54	1.4			0.34	0.12		27.701	35.453		94.004	32.511			26.9	82.3634		60.617			Atp2a2	0.948043	0.752187	1.01609	1.35838	0.916808	1.00849	2.05924	2.62791	2.33148	3.22241	2.42615	2.45888		36h	35.2	34.4	35.4	35.2	34.2	34.4	35.9	35.5	36.1	34.9	35.7	35.9		Tnf
	1.5	1.55			0.3	0.18		45.315	33.082		49.944	44.55			28	86		62.9641			Ckb	0.95317	1.24934	0.940048	1.10252	0.729016	1.02591	0.877333	1.02426	1.61094	1.03627	1.1399	1.50924		48h	35.3	35.4	35.2	35.4	34.9	34.6	36.3	35	35.1	35.8	35.9	36.5		Ptgs2
								49.42	27.513		34.288	52.967		mKLF9KO	26.5	101.472		94.8276			Srebf1	0.911642	0.884829	0.920466	1.05657	1.08168	1.14481	0.7098	0.460403	0.383414	0.822356	0.720115	0.64479																Arg1
				iWAT	0.33	0.12		63.53	35.355		84.984	35.988			27.4	105.665		96.7605			Acc1	1.10363	0.877374	0.978296	0.979924	1.00109	1.05968	0.696093	0.827889	0.843299	0.843842	0.700488	0.784265																Il10
	Fig 4a MRI-lean mass				0.24	0.15		64.253	23.6		69.607	53.157			27.9	110.695		101.345			Fasn	0.825747	1.05832	1.03272	1.20555	0.926031	0.951636	0.595306	0.92987	0.852347	0.678521	0.803556	0.79744																Chil3
	LoxP	mKLF9KO			0.26	0.19		18.2	38.388		41.85	42.197			26.2	91.9238		80.8601			Cd36	1.36216	0.843243	1.36216	1.05946	0.821622	0.551351	0.72162	0.7027	0.7568	0.50811	0.69189	0.37838		Fig 4i Rlative Mitochondrial DNA copy number in iWAT						Fig 4j Amounts of CD11b+ F4/80+ cells
	22.68	21.36			0.22	0.12		35.01	32.457		90.2	49.735			25.3	88.8726		78.3573			Ldlr	0.927459	0.884312	0.878028	1.19933	1.07743	1.03344	0.72289	0.48412	0.671033	0.51071	0.718669	0.82643		LoxP	mKLF9KO					LoxP	mKLF9KO							Fig 4l Relative mRNA level
	21.12	22.33			0.24	0.16		45.924	39.878		57.167	43.309			27	94		83.0703			Cav1	0.948539	0.98258	0.964221	1.11755	0.957948	1.02917	0.62092	0.523809	0.4988	0.89912	0.408217	0.402036		1.07804	2.44095					0.0788	0.0761
	21.87	21.62			0.23	0.14		35.795	27.411		60.006	72.543																							1.02062	3.08055					0.078	0.0745							Klf9
	22.31	22.89						39.616	21.922		74.396	50.559																							0.946428	1.93163					0.0802	0.075							iNOS
	21.67	21.45		BAT	0.07	0.08		25.495	25.874		71.846	88.733																							1.22666	2.27944					0.0812	0.0812							Il1β
	21.98	21.7			0.08	0.09		54.493	38.088		67.787	68.257																							0.728256	1.53932					0.0776	0.0823							Il6
					0.1	0.07		50.621	21.098		48.168	42.492																							1	2.56					0.0755	0.0789							Tnf
					0.1	0.09		44.783	25.726		87.896	44.472																																					Ptgs2
					0.07	0.08		49.504	33.593		50.895	71.744																																					Arg1
					0.06	0.13		39.485	23.863		98.995	43.533																																					Il10
								55.34	17.52		57.855	32.543																																					Chil3
								41.874	30.334		91.382	45.192
								44.76	20.069		52.474	61.942
								54.327	36.065		87.563	37.583
								50.943	34.258		66.651	44.946
								40.5	25.887		64.914	61.717
								47.273	44.001		71.502	36.676
								43.669	14.743		78.391	50.062
								42.336	18.856		82.572	48.398
								33.634	25.345		84.673	54.115
								56.691	27.851		68.007	43.157
								24.777	46.203		30.288	41.231
								43.461	36.18		46.734	46.218
								57.47	25.954		58.926	37.426
								44.001	36.705		53.858	46.428
								40.867	23.049		46.503	58.387
								52.095	40.216		78.444	62.344
								26.99	35.434		101.462	38.415
								39.52	39.835		61.757	50
								44.876	30.516		42.533	61.038
								83.807	44.175		76.385	51.673
								41.608	34.731		59.26	41.7
								52.188	30.664		50.833	79.171
								59.002	38.415		87.599	62.589
								38.667	31.678		67.628	51.667
								53.626	46.622		59.541	65.965
								51.908	37.657		69.247	66.75
								66.353	29.071		41.667	46.098
								55.933	30.116		88.349	57.885
								22.746	20.85		75.852	39.202
								41.85	28.297		58.357	45.833
								51.167	34.044		75.074	52.507
								58.029	40.277		47.529	52.922
								64.085	17.099		31.136	37.537
								46.316	27.739		92.875	29.214
								49.336	24.167		78.404	53.392
								66.588	25.509		30.878	67.505
								67.546	23.878		83.35	41.8
								65.075	40.311		70.912	53.858
								49.343	16.436		70.838	50.99
								70.079	36.056		61.869	81.667
								48.591	45.59		53.333	66.416
								61.717	20.344		52.5	80.902
								59.032	31.281		49.512	70.711
								48.333	37.212		71.928	25.069
								64.603	28.504		59.173	64.253
								47.762	35.978		60.052	64.941
								48.341	24.509		90.158	54.683
								51.747	34.329		86.923	33.468
								44.667	27.701			45.864
								30.046	37.314			51.747
								66.921	31.447			61.249
								44.542	22.5			79.669
								72.481	32.745			19.614
								61.605	9.754			51.774
								43.02	31.732			72.749
								33.593	26.588			50.915
								46.503	44.799			47.266
								32.199	39.176			48.684
								26.313	21.082			56.875
								39.06	30.562			38.775
								60.012	22.423			47.682
								31.013	18.634
								32.059	30.104
								50.173	26.628
								35.872	46.465
								57.855	36.305
								26.835	22.989
								35	37.203
								52.526	16.667
								69.412	53.359
								51.774	28.674
								32.414	35.01
								34.891	20.173
								36.61	45.169
								28.309	36.534
								28.443	16
								48.827
[truncated: 19 more columns]

## Sheet: Figure 5
	Fig 5b Enrichiment (% of input)												Fig 5c Enrichiment (% of input)														Fig 5e Enrichiment (% of input)
		anti-IgG			anti-KLF9 Distal region			anti-KLF9 Proximal region						Loxp-IgG			Loxp-H3Kac			mKlf9TG-IgG			mKlf9TG-H3Kac					LoxP H3Kac			LoxP-Dex H3Kac			mKlf9KO H3Kac			mKlf9KO-Dex H3Kac
	Il6	0.06	0.082	0.104	0.125	0.182	0.209	10.934	9.998	8.765			Il6	0.11	0.132	0.154	3.911	4.142	4.23	0.165	0.198	0.132	2.07	2.212	2.471		Il6	1.04208	0.853478	1.10444	0.291526	0.235926	0.398166	18.8796	16.6249	22.2984	14.9597	12.7057	11.5801
	Ptgs2	0.192	0.17	0.181	0.179	0.45	0.176	10.254	14.023	12.644			Ptgs2	0.242	0.22	0.231	2.338	3.59	3.636	0.275	0.264	0.187	1.237	1.215	1.029		Ptgs2	1.02111	1.02111	0.957784	0.583493	0.392131	0.422265	8.82927	9.33942	10.8291	6.19907	4.35308	5.14495
	Il10	0.148	0.335	0.258	0.454	0.37	0.247	6.839	7.096	6.7648			Il10	0.22	0.143	0.33	3.316	2.404	2.635	0.297	0.341	0.33	1.398	1.377	1.421		Il10	1.34084	0.723473	0.935691	0.559796	0.580153	0.335878	12.9397	10.5012	9.98329	7.58416	6.47702	7.50465
	Arg1	0.17	0.093	0.28	0.336	0.522	0.123	4.949	3.669	3.838			Arg1	0.176	0.253	0.22	5	4.34	4.56	0.341	0.374	0.33	0.992	0.726	0.907		Arg1	0.86924	1.19572	0.935038	0.558616	0.465653	0.65195	6.23334	8.97213	6.99308	4.94649	6.59942	5.8752
	Chil3	0.203	0.192	0.203	0.451	0.443	0.126	9.313	8.239	8.31			Chil3	0.253	0.242	0.253	4.937	3.728	2.695	0.253	0.297	0.33	1.146	1.518	0.908		Chil3	0.721805	1.33083	0.947368	0.540541	0.292793	0.292793	8.89201	9.10609	10.8754	3.54234	3.19743	4.40676
													Actb	0.22	0.286	0.253	3.79	5.55	6.76	0.297	0.33	0.253	3.941	6.611	4.733
													Fig 5d Enrichiment (% of input)														Fig 5f Relative mRNA level
														Loxp-IgG			Loxp-H3Kac			mKlf9KO-IgG			mKlf9KO-H3Kac					LoxP-Veh						LoxP-DEX						mKlf9KO-Veh						mKlf9KO-Dex
													Il6	0.1	0.12	0.14	2.67	2.48	2.45	0.15	0.18	0.12	16.94	18.1	20.22		Il6	0.893851	1.09151	1.01464	0.792487	1.22344	0.984079	0.203953	0.387262	0.321669	0.250179	0.316905	0.246422	4.80198	3.9802	5.21782	5.82281	4.82522	4.93453	3.92079	3.44555	3.50495	4.58614
													Ptgs2	0.22	0.2	0.21	4.01	4.22	4.3	0.25	0.24	0.17	10.12	9.94	8.42		Ptgs2	1.13307	0.965191	0.901743	1.00745	0.79163	1.20092	0.76029	0.503085	0.626925	0.44	0.327174	0.384565	3.97101	4.98551	3.04348	3.31962	3.81207	4.77848	3.12657	2.92754	2.43961	3.37902
													Il10	0.2	0.13	0.3	3.14	3.15	2.82	0.27	0.31	0.3	11.44	11.27	11.63		Il10	1.04892	0.962859	0.988217	1.20893	0.898712	0.892361	0.847592	0.439549	0.659324	0.51362	0.489232	0.523552	2.79878	3.23603	2.96519	2.90668	2.88763	1.89536	2.10544	2.55665	2.4307	2.1108
													Arg1	0.16	0.23	0.2	2.56	2.64	2.85	0.31	0.34	0.3	8.12	5.94	7.42		Arg1	0.897197	1.14984	0.952968	0.792031	1.10017	1.1078	0.628359	0.400203	0.5983	0.444303	0.467616	0.565327	4.03622	3.05175	3.91203	2.94074	2.95371	3.9699	2.66073	2.45124	2.60563	2.71406
													Chil3	0.23	0.22	0.23	5	4.4	4.6	0.23	0.27	0.3	9.38	12.42	7.43		Chil3	1.09378	0.945422	0.960798	0.868602	1.12897	1.00243	0.694002	0.598947	0.672392	0.472648	0.437781	0.57434	3.912	3.218	3.87	3.14853	3.11275	3.14294	2.708	2.552	2.988	2.82185
													Actb	0.2	0.26	0.23	3.9	5.5	6.6	0.27	0.3	0.23	7.7	5	6
[truncated: 28 more columns]

## Sheet: Figure6
		Fig 6a MRI-fat mass						Fig 6b Adipose tissue weigh					Fig 6c Adipose tissue size of iWAT					Fig 6d MRI-fat mass						Fig 6e Adipose tissue weigh					Fig 6f Adipose tissue size of iWAT					Fig 6g Relative mRNA level
		LoxP-Veh	LoxP-Dex	mKlf9KO-Veh	mKlf9KO-Dex			LoxP-Veh	LoxP-Dex	mKlf9KO-Veh	mKlf9KO-Dex		LoxP-Veh	LoxP-Dex	mKlf9KO-Veh	mKlf9KO-Dex		LoxP-Veh	LoxP-Dex	mKlf9KO-Veh	mKlf9KO-Dex			LoxP-Veh	LoxP-Dex	mKlf9KO-Veh	mKlf9KO-Dex		LoxP-Veh	LoxP-Dex	mKlf9KO-Veh	mKlf9KO-Dex			Con-Veh					Con-dex					mKlf9KO-Veh
		2.27	2.33	1.22	1.84		eWAT	0.29	0.4	0.2	0.2		71.229	94.281	38.314	43.491		1.32	3.34	1.01	0.88		eWAT	0.23	0.44	0.21	0.22		74.813	49.015	78.913	47.978		Pgc1a	1	1.02973	1.12665	0.760904	1.08272	0.456	0.57605	0.699139	0.561475	0.46178	2.89299	1.95233	2.29912	2.16347	2.911
		1.35	1.88	1.24	1.58			0.31	0.37	0.16	0.16		52.738	60.006	33.248	54.673		1.14	2.78	0.84	1.28			0.18	0.41	0.17	0.18		27.1	52.704	52.634	54.09		Ucp1	1	1.06931	1.00382	1.06088	0.865997	0.546	0.510082	0.421364	0.338965	0.438854	4.54178	4.84775	5.69479	5.41568	5.661
		1.64	2.28	1.33	1.5			0.24	0.44	0.17	0.17		44.033	96.566	50.081	37.528		1.77	2.7	0.82	1.35			0.16	0.42	0.14	0.15		43.264	47.375	18.443	43.229		Atp2a2	1	0.826421	0.967127	1.10292	1.10353	0.542	0.497081	0.361751	0.539171	0.67281	1.92719	2.01198	2.00338	2.12381	2.621
		1.73	2.37	1.62	1.38			0.24	0.41	0.15	0.25		63.053	37.602	51.699	32.531		1.33	3.33	0.62	0.91			0.25	0.38	0.15	0.21		60.668	70.027	47.95	68.856		Srebf1	1	1.18893	0.954578	1.21546	0.641041	2.333	2.02658	1.97278	2.396	2.40681	0.582404	0.899267	0.482478	0.535851	0.534
		1.55	3.28	1.31	1.26			0.32	0.43	0.19	0.23		62.121	46.704	52.415	57.313		1.45	3.02	1.07	0.96			0.23	0.34	0.12	0.19		65.026	100.456	47.075	48.292		Fasn	1	0.998485	1.0184	1.03205	0.951067	3.412	4.39152	3.73771	3.10458	3.83013	0.893074	0.67247	0.711368	0.628311	0.645
		1.8	2.61					0.29	0.34	0.18	0.2		53.968	32.361	43.088	60.194		1.1	2.12	0.93	1.12			0.2	0.45	0.18	0.22		58.858	34.392	38.565	67.421		Cav1	1	1.00947	1.12552	1.24913	0.615881	3.023	3.08822	3.91482	4.47375	4.52321	0.644384	0.704443	0.457851	0.593322	0.566
													63.465	60.599	38.565	65.972													48.677	79.945	40.399	57.294
		Fig 6a MRI-lean mass					iWAT	0.29	0.41	0.12	0.14		46.919	76.203	44.979	33.355		Fig 6d MRI-lean mass					iWAT	0.24	0.41	0.14	0.14		37.22	62.167	52.967	59.902
		LoxP-Veh	LoxP-Dex	mKlf9KO-Veh	mKlf9KO-Dex			0.25	0.34	0.14	0.16		57.813	60.208	55.23	53.183		LoxP-Veh	LoxP-Dex	mKlf9KO-Veh	mKlf9KO-Dex			0.23	0.57	0.13	0.19		72.755	105.456	66.17	76.251				Fig 6h Total protein per depot (mg)
		22.73	21.59	22	22.65			0.23	0.39	0.11	0.17		34.014	42.073	45.901	53.902		19.2	17.23	19.64	19.32			0.21	0.45	0.17	0.13		49.919	67.121	47.529	33.557				LoxP-Veh	LoxP-Dex	mKlf9KO-Veh	mKlf9KO-Dex
		22.76	20.7	23.46	21.92			0.26	0.37	0.16	0.19		62.026	23.688	57.087	73.875		20.46	19.19	19.79	19.91			0.19	0.43	0.11	0.18		38.247	101.566	40.429	42.243				2.19829	1.98949	2.25183	1.92357
		23.91	20.73	24.38	21.45			0.23	0.36	0.17	0.22		42.04	51.079	49.675	52.683		19.86	18.95	20.31	19.86			0.2	0.56	0.1	0.22		48.962	73.85	43.131	66.55				2.21897	1.75534	1.70717	1.85157
		23	21.98	23.84	22.14			0.19	0.38	0.15	0.2		45.864	59.114	39.937	38.423		18.91	18.1	21.2	19.21			0.17	0.48	0.15	0.21		56.852	51.704	44.202	42.415				1.96719	2.09031	2.02782	2.10551
		23.98	20.3	22.03	23.12								50.697	38.234	43.425	46.362		20.33	17.4	20.3	18.67								57.331	66.175	57.863	44.423
		23.87	21.5				BAT	0.07	0.11	0.08	0.09		38.342	60.879	47.555	84.51		21.3	19.5	20.9	19.01		BAT	0.07	0.11	0.08	0.09		61.801	67.589	39.787	77.716
								0.09	0.1	0.09	0.08		41.231	51.404	71.997	60.55								0.08	0.07	0.07	0.09		67.687	74.4	62.881	54.118		Fig 6h Protein level per depot (fold change)
								0.11	0.11	0.07	0.09		48.677	47.857	43.612	43.833								0.1	0.11	0.07	0.08		39.59	65.208	59.283	44.867			Con-Veh			Con-dex			mKlf9KO-Veh			mKlf9KO-Dex
								0.09	0.14	0.06	0.11		56.673	78.04	43.682	47.847								0.09	0.08	0.06	0.1		34.014	72.3	57.087	50.105		PGC1a	1.03482	1.12434	0.84084	0.689881	0.792734	0.847393	1.71289	1.6243	2.03081	1.28883	1.59524	1.74777
								0.07	0.12	0.08	0.1		90.039	50.339	30.116	65.505								0.08	0.12	0.08	0.11		71.229	61.581	40.661	61.087		UCP1	1.00167	1.03563	0.962701	0.700176	0.674484	0.710787	1.91748	1.97962	1.84546	1.89804	1.98257	1.93553
								0.06	0.1	0.12	0.13		50.173	65.643	51.312	66.971								0.06	0.1	0.08	0.12		43.586	36.167	41.919	50.098		SERCA2	1.06786	1.02683	0.905309	0.670324	0.69997	0.59473	2.76474	2.40342	3.06652	1.89025	1.93731	2.51676
													43.661	65.431	42.051	41.02													64.436	60.509	42.529	47.612		SREBP1	0.840776	1.03254	1.12668	2.04997	1.70833	1.72088	0.366272	0.618953	0.696306	0.900434	0.559091	0.714081
													60.093	46.022	13.846	52.829													34.236	47.073	40.998	53.244
													44.76	72.768	27.851	46.168													61.512	45.346	41.963	66.194
													65.881	56.875	40.998	48.09													73.833	50.56	22	54.644
													58.529	62.589	18.443	30.84													32.592	33.48	39.535	45.191
													56.452	55.509	33.729	37.835													49.644	57.738	38.314	40.18
													57.331	29.167	41.596	57.331													42.52	103.1	49.736	56.415
													31.236	24.167	37.308	51.294													78.888	108.1	49.675	65.65
													19.003	22.392	34.895	57.454													62.121	64.114	33.729	71.972
													50.256	98.1	42.225	54.483													46.341	65.599	37.337	29.954
													60.668	69.622	61.124	49.167													57.115	50.651	32.793	69.596
													46.135	49.68	57.863	30.543													44.675	98.33	51.699	17.846
													48.591	45.031	47.075	49.539													49.308	53.912	34.662	69
													43.859	59.032	50.644	42.001													53.697	41.167	21.399	31.513
													37.203	57.167	37.019	42.292													72.172	39.23	30.36	44.998
													50.772	38.739	40.735	57.032													51.89	78.5	42.702	75.997
													54.48	50.312	43.976	71.716													60.093	52.857	66.859	59.84
													41.675	55.534	27.513	40.443													93.039	85.116	28.911	46.143
													54.594	35.375	34.974	46.834													36.71	90.126	44.544	90.51
													66.776	73.376	26.727	71.015													60.331	86.057	43.976	79.875
													75.888	72.963	25.222	37.695													61.529	95.573	52.415	48.55
													47.529	49.216	50.532	27.557													40.445	45.84	49.359	53.675
													40.087	54.083	44.544	41.621													35.414	83.22	42.659	49.169
													39.59	63.683	43.414	41.978													87.266	65.006	41.76	61.987
													45.833	33.747	41.919	46.074													41.231	78.409	37.94	41.308
													32.361	64.603	56.658	39.265													42.59	100.573	61.124	47.088
													51.343	45.651	42.702	44.308													60.403	42.602	18.838	38.359
													41.908	90.573	40.463	23.954													66.053	86.347	76.036	47.02
													52.967	37.5	39.787	46.484													69.427	50.031	58.653	43.171
													72.005	45.56	54.966	51.852													40.165	65.879	35.328	39.355
													53.852	80.506	42.659	37.229													53.974	33.78	47.256	59.101
													52.606	75.116	40.475	34.18													51.591	106.566	58.091	47.425
													35.247	89.52	33.308	36.775													70.828	87.334	39.648	36.543
													42.492	86.49	35.119	46.448													52.967	35.688	42.051	59.23
													55.59	69.945	34.573	50.095													72.005	78.376	45.901	60.673
													48.89	55.34	47.156	36.415													59.057	82.334	37.019	43.908
													47.668	65.048	37.794	42.449													75.888	89.696	51.594	46.051
													33.52	42.834	48.361	38.139													62.184	104.281	44.534	48.033
													67.628	33.84	35.794	36.243													58.371	47.834	43.859	55.539
													34.004	48.912	69.051	33.483													56.359	82.963	47.156	38.974
													72.801	64.172	67.202	44.105													51.677	85.506	47.338	55.312
													59.184	54.956	47.95	70.251													66.776	83.04	19.853	56.095
													46.734	68.85	44.351	42.55													69.921	56.404	38.645	42.314
													45.682	61.175	42.874	36.962													70.628	99.52	43.425	71.505
													46.308	56.581	56.112	48.118													40.203	97.72	50.644	52.448
													49.554	37.015	60.936	55.987													40.731	81.203	68.461	43.528
													58.411	80.126	59.857	60.7													76.409	74.622	34.974	45.596
													52.507	77.334	43.131	63													35.059	70.431	40.735	52.362
													69.172	73.22	32.198	42.033													47.76	92.72	43.682	42.775
													66.17	65.027	52.634	62.856													37.004	91.49	33.248	45.555
													56.057	79.696	58.091	63.596													54.343	86.203	84.38	51.075
													58.813	62.121	37.123	44.286													46.135	93.33	41.065	43.203
													43.341	81.347	51.051	44.098													27.861	74.945	78.674	43.937
													32.414	54.397	62.941	59.65													65.121	84.696	54.292	63.032
													70.833	76.057	38.645	55.651													49.734	36.6	46.135	52.168
													61.942	52.738	46.941	43.169													54.34	55.339	27.513	44.389
													66.427	65.021	58.152	30.511													66.286	51.022	54.966	44.735
													46.644	73.409	54.292	32.359													46.919	59.956	43.552	34.116
													74.954	40.346	65.522	47.244													75.801	61.875	50.081	41.019
													64.577	47.704	56.398	46.912													41.675	33.49	39.103	66.7
													31.114		51.144	37.335													57.813	45.747	59.078	59.183
													55.858		58.653	38.867													48.833	99.281	44.574	47.976
													84.266		43.819	55.741													46.221	43.234	62.941	43.335
													67.828		39.103	61.421													48.864	43.739	30.48	55.699
													49.624		32.582	53.101													60.813	56.079	58.937	46.015
													52.5		47.338	53.84													56.626	98.23	26.727	54.081
													73.409		41.963	48.833													37.024	91.347	50.173	48.001
													65.965		19.853	36.314													61.411	82.768	43.661	40.217
													50.69		24.223	31.248													48.682	70.643	56.679	53.847
													54.115		40.399	48.081													50.697	44.361	54.36	52.074
													53.626		30.36	49.699													45.492	70.021	56.398	50.308
													36.152		41.065	50.415													19.003	85.126	37.794	58.683
													66.859		36.27	41.088													56.968	55.312	27.973	52.484
													40.586		34.979	36.565													50.173	64.032	40.463	61.863
													37.165		64.229	42.979													44.033	59.083	61.68	49.491
													29.592		44.202	53.23													57	69.603	48.017	51.555
													43.405		44.534	43.901													32.273	54.68	41.537	60.483
													66.921		39.648	55.087													50.668	70.048	49.624	38.511
													40.697		39.535	47.675													50.772	42.5	48.361	63.313
													72.896		35.328	37.937													53.256	69.172	43.612	63.454
													58.512		26.194	41.425													36.52	81.057	13.846	22.443
													57.403		41.688	45.555													57.594	88.04	56.112	54.833
													62.472		44.832	69.997													47.529	77.963	34.83	57.852
													32.059		54.36	41.612													43.697	94.52	60.668	65.124
													58.937		57.248	41.682													34.114	60.534	44.351	61.651
													39.52		59.283	28.116													32.361	90.506	65.522	48.449
													45.962		21.399	49.312													70.692	96.49	64.229	49.901
													56.001		30.48	40.051													31.236	83.409	35.119	38.173
													37.731		52.062	11.846													55.717	78.22	43.819	31.851
													25.345		59.469	25.851													43.087	54.216	42.225	47.682
													24.861		42.529	38.998													69.776	77.768	37.308	52.834
													53.359		40.429	16.443													54.48	93.82	69.051	77.015
													50.621		41.537	31.729													84.125	78.346	51.312	72.971
													43.221		33.322	39.596													29.1	80.116	71.997	49.833
															48.017	35.308													53.852	60.34	24	45.019
															18.838	32.895													49.483	59.397	50.33	36.614
															43.552	40.225													40.087	103.23	34.979	38.895
															49.736	59.124													59.452	68.683	30.116	48.979
															34.662	55.863													37.014	83.376	59.469	52.912
															56.152	45.075													55.738		34.895	36.511
															28.911	48.644													26.1		59.857	37.248
															37.337	35.019													38.342		47.555	45.634
															35.106	38.735													53		40.475	63.331
															32.793	41.976													56.673		44.832	44.139
															46.551	25.513													55.507		32.198	37.729
															43.99	32.974													52.738		33.308	50.286
															22														53.485		54.48	38.531
															24														22.003		36.27	39.483
																													61.813		42.833	42.565
																													53.968		48.413	61.741
																													39.22		43.414	45.265
																													28.345		44.979	36.84
																													39.152		35.794	46.225
																													58.672		42.874	43.5
																													55.606		41.596	46.443
																													66.78		46.941	43.695
																													59.001		35.106	40.776
																													53.772		34.573	42.962
																													41.908		55.23	47.621
																													27.2		37.123	55.167
																													51		60.936	43.835
																													68.965		43.088	58.829
																													43.2		51.051
																													64.942		65.372
																													65.824		50.532
																													66.718		51.144
																													37.203		52.062
																													52.606		26.194
																													53.69		27.851
																													58.59		61.296
																													67.577		58.152
																													46		55.529
																													75.896		33.322
																															59.026
																															24.223
																															70.268
																															25.222
																															56.152
																															39.937
																															46.551
																															67.202
																															43.99
																															57.248
																															56.658
																															41.688
																															32.582
[truncated: 86 more columns]

## Sheet: Figure 7
		Fig 7a Relative mRNA level																											Fig 7d Relative gray value of p-STAT3/STAT3									Fig 7f Relative gray value of p-STAT3/STAT3 in iWAT						Fig 7g Relative mRNA level
			LoxP-Veh						LoxP-Dex							mKlf9KO-Veh					mKlf9KO-Dex								Co-MΦ（LoxP）Veh		Co-MΦ（LoxP）Dex		Co-MΦ（mKlf9KO）Veh		Co-MΦ（mKlf9KO）Dex			LoxP-Veh	LoxP-Dex	mKlf9KO-Veh	mKlf9KO-Dex				Co-MΦ（LoxP）Veh			Co-MΦ（mKlf9KO）Veh
		Klf9	1.27708	1.07785	0.740671	0.933812	0.970583	1	5.45	4.91201	3.9449	4.05513	4.08795	5.33755	0.132578	0.095196	0.083547	0.0962344	0.135891	0.197312	0.202289	0.166261	0.193602	0.141961	0.182417	0.137354			1.12423		0.237628		3.10295		1.61367			1.017	0.301501	3.13912	1.96857			Pgc1a	0.760703	1.20927	1.03003	2.15974	2.25719
		Il6	1.06789	0.998775	1.13218	0.862339	0.938817	1	0.657829	0.390194	0.215108	0.204283	0.310415	0.347219	3.28858	2.11783	3.90426	3.77026	3.20765	1.88643	1.63103	2.25443	2.66133	2.04296	2.14128	3.174			1.08662		0.194923		2.64582		1.63956			0.785191	0.356955	3.46684	1.69962	Male		Ucp1	1.15733	0.846792	0.995874	4.37157	3.76563
		Ptgs2	0.79328	1.05636	0.772304	1.26173	1.11632	1	0.692353	0.733288	0.614649	0.77228	0.679783	0.353219	2.41633	3.96262	2.98705	3.87682	3.17351	1.9683	1.17286	2.26497	2.41409	2.04287	1.97807	3.43222			0.78916		0.358672		2.5646		1.56845			1.19781	0.529969	2.5268	1.29819			Atp2a2	0.800804	1.07394	1.12526	2.79908	2.40528
		Il10	0.989219	0.981662	0.874141	1.10729	1.04769	1	0.56278	0.505484	0.629095	0.473228	0.607808	0.303021	2.99708	2.04272	2.08313	2.12325	1.84529	2.00814	1.02511	1.43123	1.64338	1.86722	2.21316	2.94555																		Srebf1	1.20859	0.921127	0.870286	0.627835	0.418779
		Arg1	1.02808	0.953373	0.855196	1.11309	1.05026	1	0.626673	0.66893	0.752113	0.681682	0.697275	0.4211	2.38845	2.87096	2.0907	2.90804	2.4303	2.0608	1.18248	1.90768	2.20872	2.01501	1.86859	2.79753																		Fasn	0.956836	0.784606	1.25856	0.53923	0.607081
		Chil3	1.28168	0.762042	0.930011	1.01818	1.00808	1	0.587522	0.59558	0.601782	0.894333	0.744326	0.348653	2.85606	2.0389	2.92876	2.255	2.49783	1.67934	1.23912	2.12804	2.27704	1.55731	2.03761	2.72112												Fig 7f Relative gray value of p-STAT3/STAT3 in eWAT						Cav1	1.16487	0.936743	0.898385	0.545087	0.603096
																																						LoxP-Veh	LoxP-Dex	mKlf9KO-Veh	mKlf9KO-Dex
																																						0.87219	0.560168	1.74292	1.39093
																																						1.0799	0.592174	1.67439	1.64052	Male
		Fig 7b Relative mRNA level																											Fig 7e Relative gray value of p-STAT3/STAT3									1.04791	0.817566	1.52506	2.03628
			LoxP-Veh					LoxP-Dex					mKlf9KO-Veh					mKlf9KO-Dex											Co-MΦ R-LoxP		Co-MΦ mKlf9TG													Fig 7h Relative KLF9 mRNA level
		Klf9	1.00199	0.94305	1.03146	1.10513	0.91837	3.26643	2.96565	3.89329	3.2327	3.26531	0.08988	0.07736	0.09836	0.04863	0.05102	0.09578	0.1212	0.08465	0.1573	0.11224							0.815737		0.174591													Veh	Cortisol
		Il6	1.10544	1.13379	0.90703	1.02041	0.83333	0.68247	0.53879	0.25144	0.37356	0.3125	3.01871	2.90533	2.79195	2.45181	2.60417	1.53061	2.67857	2.40221	2.05499	2.08333							1.35594		0.147671							Fig 7f Relative gray value of p-STAT3/STAT3 in iWAT						1.36269	7.95582
		Ptgs2	0.8658	1.14066	0.962	1.11317	0.91837	0.30012	0.33013	0.48619	0.46619	0.45918	3.0303	3.0303	3.40136	2.57679	2.94898	2.90662	2.97533	1.85872	2.25727	2.44898							0.828324		0.185859							LoxP-Veh	LoxP-Dex	mKlf9KO-Veh	mKlf9KO-Dex			0.967041	10.9285
		Il10	0.89435	0.9606	0.93852	1.21455	0.99198	0.46302	0.41961	0.3082	0.57877	0.4008	2.0951	2.43738	2.48155	2.00677	2.30461	1.99573	1.88807	2.01781	2.17239	2.20441																0.682016	0.512238	2.0316	1.22631			0.7777	8.0568
		Arg1	1.24887	0.97135	0.97135	0.83258	0.97586	0.37299	0.30113	0.46538	0.51055	0.4326	2.25491	1.80392	1.97738	1.69985	2.01207	1.83862	1.97738	2.42836	2.98342	2.41449																1.13347	0.476489	1.73189	1.21107	Female		1.04067	6.40393
		Chil3	0.82684	1.57493	0.62997	0.98433	0.98394	0.54494	0.49694	0.75724	0.51215	0.54217	2.91362	2.42145	2.30333	2.16553	2.71084	2.48051	2.638	2.2049	1.94897	2.30924																1.18452	0.669518	1.63649	1.10717			0.851893	9.39481
[truncated: 76 more columns]

## Sheet: Figure S1
		Fig S1a Quantification of eWAT adipocyte size					Fig S1a F4/80 positive cell numbers					Fig S1b Body weight (g)																										Fig S1c Relative mRNA level
		Con-Veh	Con-dex	Clo-Veh	Clo-dex		Con-Veh	Con-dex	Clo-Veh	Clo-dex			Con-Veh						Con-dex						Clo-Veh						Clo-dex								Con-Veh						Con-dex
		128.016	174.011	76.026	185.3		3	3	0	1		6W	17.2	17.6	18.9	19.2	18.3	18.9	18.1	17.4	19.3	18.4	19.1	18.1	18.3	19.2	18.3	18.8	18.5	17.6	18.7	18.9	18.8	17.9	19.1	18.7		Pgc1a	1.14109	0.796839	0.877308	1.16528	1.04599	0.973492	0.455534	0.581894	0.424049	0.410742	0.575914
		44.181	140.014	86.579	44.721		4	4	0	1		7W	18.4	17.4	18.8	19.7	18.6	19	18.7	18.1	19.9	18.7	19.4	19.1	18.8	19.6	18.6	19.3	18.7	18.6	18.7	19.4	19.1	18.8	19.6	18.6		Ucp1	0.90164	0.90831	1.01831	0.747873	1.22756	1.19631	0.364607	0.353381	0.493868	0.397108	0.390625
		92	168	120.033	165.324		3	5	1	0		8W	20.6	19.9	20.1	18.8	20.1	18.3	19	19.3	21.7	20.9	21.3	21.6	20.4	20.1	20.6	19.7	21.2	19.2	19.9	19.2	21.1	20.4	22.6	21.1		Atp2a2	0.928268	0.967084	0.960156	0.943655	1.07269	1.12815	0.610964	0.475952	0.684169	0.785533	0.718902
		130	226.716	201.326	184.391							9W	22.5	22.6	22.9	21.4	22.7	21.5	22.5	21.5	22.8	22.2	22.1	22.6	22.8	22.6	21.5	21.4	21.5	21.6	21.5	21.1	22.1	22.3	23.9	21.6		Ckb	1.02883	1.03719	0.909426	1.01178	1.03442	0.978354	1.14364	0.954226	0.723995	0.9182	0.931506
		122.262	152.801	154.324	89.554							10W	22.3	22.4	23.5	22.2	22.1	23	22.4	21.2	22.9	21.6	23	21.9	23.8	23.2	22	22.3	22	22.7	21.9	22.3	22.8	21.4	23	21.6		Srebf1	0.996668	0.964985	1.0157	1.01033	1.00744	1.00488	3.52133	3.29122	2.96859	3.74339	2.63017
		30	57.271	70.029	72.471							11W	23.7	25.8	24.9	24.8	24.4	23.9	23.8	23	23	22.7	24.3	22.3	24.8	25.4	24.4	24.7	23.6	23.4	22.3	23.9	23.3	22.1	24.3	22.7		Acc1	1.0541	0.864505	1.13929	1.32545	0.782786	0.833865	3.09993	2.04685	2.87668	2.16755	2.47169
		64.125	144.014	132	76.577							12W	26	26.5	26.6	26.8	25.2	24	24.7	24.9	24.9	23.6	25.2	23.9	25.3	26.7	24.5	25.6	25.5	24.2	23.4	25.2	24.6	23.2	24.8	23.3		Fasn	0.935126	1.14126	1.08307	0.853414	0.90857	1.07855	4.66607	5.0651	5.58933	4.17856	5.18003
		82.024	162.197	144	200.838																																	Cd36	0.895755	0.990698	0.847961	0.989754	1.31108	0.964755	4.38911	4.69372	4.44935	5.11156	4.40403
		148	168.107	140	166.469																																	Ldlr	0.944455	0.952626	0.9633	1.04124	1.2457	0.852679	3.80116	4.47672	3.16139	2.90456	2.74419
		132.061	92	96.021	158.392																																	Cav1	0.894975	1.05447	0.971571	1.26458	0.775237	1.03917	6.28196	6.35273	6.21056	6.55032	6.77494
		36	264.068	106.019	144.499
		58.034	211.367	60	82.073
		92	66.121	106	135.248
		94.085	144.222	102	125.873
		152.053	136.132	126.016	158.051
		122	200.489	114.07	130.138
		104.077	188.096	158.013	204.402
		100	202.247	146.492	121.655
		94.085	129.074	112.285	128.016
		130.138	132.197	80	51.264
		62.129	130.062	66.121	184.878
		132.136	130.062	182.044	95.708
		150.013	228.876	148.014	121.491
		126.063	146.014	104.69	118.929
		84.593	90.022	122.409	79.925
		112.018	160.798	118	141.534
		44.181	140.057	58.138	182
		156.205	126.063	110.018	128.888
		80.025	152	102.078	123.693
		47.074	182	136.132	70
		128.062	172.105	128	41.617
		108.167	248.032	140.513	87.658
		102.02	178	150.013	131.027
		112	156.115	151.076	114.856
		138.014	228.569	94.085	52.802
		112.071	202.485	162.049	89.308
		60.033	202.8	162.012	78.791
		116.069	266.661	104.173	110.436
		44.045	175.602	158.808	71.218
		102		160.2	120.615
		150.013		120	138.708
		114.28		128.25	87.201
		140.228		158	180
		38		112.018	174.471
		150.013		100.18	78.435
		138.362		170.012	72.719
		80		70.114	167.738
		180.544		132.378	97.591
		72.028		146.219	192.208
		44.721		130.015	184.954
		179.12		94.085
		103.247		136.235
		145.121		116.069
		64		172.047
		78.918		78.026
		107.87		154.208
		136.059
		100.02
		142.056
		38
		59.228
		131.027
		126.396
		114.49
		118.068
		124.338
		113.031
		42.19
		86
		62
		102.02
		110.073
		120.067
		82.608
		110.164
		52.038
[truncated: 37 more columns]

## Sheet: Figure S2
	Fig S2b Amounts of CD11b+ F4/80+ cells				Fig S2c Relative mRNA level														Fig S2d Relative Klf9 mRNA level																Fig S2e Relative mRNA level														Fig S2f Relative mRNA level
	Veh	Dex				Veh						Dex								Veh						Dex									Veh						Dex								Veh
	0.0795	0.086		F4/80+CD11c+	Klf9	1.09373	1.14112	0.671378	1.26018	0.870435	0.963158	4.95265	4.06544	4.3682	3.59791	3.94204	3.73211		BAT	0.814336	0.87074	1.20917	1.2973	0.800235	1.00823	1.22714	1.1765	0.881316	1.06815	1.01586	0.814336			iNOS	0.930617	0.913377	0.892638	0.989296	1.14968	1.12439	0.61859	0.52585	0.629427	0.50161	0.38329	0.55346		iNOS	0.935181
	0.0744	0.0779			Il6	0.725435	1.0009	0.976532	0.888332	1.32367	1.08513	0.520434	0.543381	0.510225	0.737828	0.797169	0.622711		iWAT	1.17469	0.723797	1.05208	1.02043	0.882004	1.147	0.941332	1.25656	1.0679	1.05432	1.47924	1.5379			Il1β	0.926647	0.913002	0.910671	1.04472	1.09475	1.11021	0.799253	0.797431	0.804102	0.68223	0.85015	0.4674		Il1β	0.931446
	0.0802	0.0802			Ptgs2	0.785834	1.02607	0.905398	1.07708	0.879314	1.32631	0.513818	0.222132	0.687918	0.439649	0.584535	0.629428		eWAT	1.04395	0.936089	0.936369	0.864557	0.889523	1.32952	0.82865	1.30876	1.06723	1.18912	1.4385	1.44058			Il6	0.924919	0.931662	0.91978	1.05095	1.08401	1.08868	0.41904	0.48807	0.50131	0.29097	0.376319	0.476061		Il6	0.928943
	0.0721	0.0788			Il10	1.05561	0.885798	0.659083	1.00216	1.2121	1.18525	0.603663	0.462866	0.713922	0.342153	0.641638	0.880803																	Tnf	0.917367	0.902344	0.910304	1.01747	1.08882	1.16369	0.50462	0.42715	0.434322	0.337918	0.48654	0.304448		Tnf	0.919576
	0.0843	0.084																																Ptgs2	0.923449	0.903476	0.903787	1.04687	1.10777	1.11465	0.524512	0.691768	0.484644	0.62358	0.618545	0.557211		Ptgs2	0.91973
	0.0821	0.09		F4/80+CD206+	Klf9	0.946233	0.910618	0.906532	1.10367	0.905697	1.22725	3.92014	2.58728	3.84854	3.70344	3.82506	3.05783																	Arg1	0.908819	0.921733	0.927686	1.04232	1.11132	1.08812	0.755214	0.751795	0.755626	0.864381	0.730923	0.617184		Arg1	0.927537
					Il6	1.00425	1.00558	0.847479	1.01598	1.06063	1.06608	0.823248	0.881809	0.5195	0.702959	0.692358	0.894451																	Il10	0.93063	0.926735	0.916711	1.00134	1.11233	1.11226	0.840174	0.831475	0.820846	0.785499	0.622833	0.606651		Il10	0.887391
					Ptgs2	0.99495	0.842376	0.859243	0.877432	1.03975	1.38625	0.947274	0.493028	0.590421	0.797292	0.771692	0.72145																	Chil3	0.938361	0.914606	0.932806	0.991224	1.12107	1.10194	0.798868	0.788661	0.802998	0.621966	0.634961	0.63654		Chil3	0.942718
					Il10	1.21208	0.816183	1.07901	0.780318	1.01444	1.09797	0.71257	0.579045	0.841449	0.532976	0.328097	0.702122
				F4/80+TREM2+	Klf9	1.12678	0.983645	0.817525	0.879854	0.957219	1.23497	1.96149	1.22248	1.7334	2.87341	2.98026	2.92036
					Il6	0.642542	0.868661	1.18253	1.06602	1.32262	0.917632	0.625066	0.780072	0.541644	0.66542	0.697336	0.800647
					Ptgs2	0.993497	0.958436	1.02839	0.8408	0.967684	1.21119	0.775647	0.885196	0.691171	0.944645	0.732926	0.339714
					Il10	0.890528	0.879369	0.806606	0.957176	1.18263	1.28369	0.928778	0.664843	0.581416	0.87649	0.723536	0.483337
[truncated: 56 more columns]

## Sheet: Figure S3
		Fig S3c Relative mRNA level														Fig S3g Relative mRNA level
		R-LoxP						mKlf9TG								LoxP						mKlf9KO
	Macrophage	1.02248	0.783397	0.988786	1.22192	1.08867	0.894747	9.05229	6.92502	7.19307	9.15248	9.01915	8.14341		Macrophage	1.12237	0.904858	0.976757	0.877399	0.923318	1.19529	0.0800058	0.0943206	0.10808	0.0875881	0.0615096	0.047246
	Brain	1.16402	0.952381	1.00529	0.857143	0.920635	1.10053	1.1746	1.07936	1.15503	0.910053	1.3545	0.793651		Brain	1.22104	0.987805	0.868902	1.01067	0.864329	1.04726	1.1936	0.960366	1.48018	0.895732	0.832317	0.864329
	Hypothalamus	1.22632	1.07895	0.763158	0.947368	0.971053	1.01316	1.1079	1.13158	0.936842	1.28947	0.763158	1.21053		Hypothalamus	1.03995	0.815722	0.970361	0.885309	1.23711	1.05155	1.14433	1.32217	0.734536	0.893041	1.19459	0.831186
	Liver	1.13513	0.863811	1.19722	0.92465	1.1096	0.769588	1.15538	1.33406	1.17443	1.21339	1.3871	1.37453		Liver	1.25782	0.778799	1.17752	1.15991	0.776365	0.849587	0.987638	1.35057	0.906966	0.797743	0.756835	0.732761
	Muscle	1.09731	1.04164	1.12751	0.841285	0.888317	1.00394	1.8965	1.1744	1.19007	1.37398	1.04666	1.25552		Muscle	0.862024	0.60583	1.48219	0.979778	1.15167	0.918507	1.03256	0.907526	1.01421	0.819206	0.877176	0.983471
	WAT	0.976293	0.877282	1.4188	1.19619	0.739124	0.792315	1.9832	1.81536	1.51897	2.40517	1.92951	1.3003		WAT	1.02564	1.04959	1.1802	1.15986	0.875013	0.709697	0.865873	0.841291	0.998345	0.985136	0.913795	0.749785
	BAT	1.25078	0.652446	1.26915	1.04907	1.02941	0.749143	1.2707	1.78723	1.49822	1.37706	1.31409	1.53833		BAT	0.954152	0.678153	1.30749	1.23404	0.90381	0.922356	0.940609	0.869976	1.03261	0.854894	0.822533	0.837876

[truncated: 7 more sheets: Figure S4, Figure S5, Figure S6, Figure S7, Figure S8, Figure S9, Figure S10]
